# Supplementary material for: Inverse Modulation of Aurora Kinase A and Topoisomerase IIα in Normal and Tumor Breast Cells upon Knockdown of Mitochondrial ASncmtRNA
Source: Noncoding RNA. 2023 Oct 2;9(5):59. doi: 10.3390/ncrna9050059 (PMC10609868; doi:10.3390/ncrna9050059)
Supplement: Supplementary file 1 [file ncrna-09-00059-s001.zip]

Archive with 1 entries (1 files):
- ncrna-2528054-supplementary.pdf
